# Supplementary material for: Bootstrap Enhanced Penalized Regression for Variable Selection with Neuroimaging Data
Source: Front Neurosci. 2016 Jul 28;10:344. doi: 10.3389/fnins.2016.00344 (PMC4964314; doi:10.3389/fnins.2016.00344)
Supplement: Supplementary file 2 [file DataSheet2.ZIP]

Archive with 18 entries (15 files):
- SuppMaterials/
- SuppMaterials/.DS_Store
- __MACOSX/
- __MACOSX/SuppMaterials/
- __MACOSX/SuppMaterials/._.DS_Store
- SuppMaterials/fmri-penreg-data.txt
- __MACOSX/SuppMaterials/._fmri-penreg-data.txt
- SuppMaterials/fmri-penreg-ex-res.R
- __MACOSX/SuppMaterials/._fmri-penreg-ex-res.R
- SuppMaterials/fmri-penreg-ex.R
- __MACOSX/SuppMaterials/._fmri-penreg-ex.R
- SuppMaterials/fmri-penreg-sim-res.R
- __MACOSX/SuppMaterials/._fmri-penreg-sim-res.R
- SuppMaterials/fmri-penreg-sim.R
- __MACOSX/SuppMaterials/._fmri-penreg-sim.R
- SuppMaterials/README.txt
- __MACOSX/SuppMaterials/._README.txt
- __MACOSX/._SuppMaterials
