# Supplementary material for: Bootstrap Enhanced Penalized Regression for Variable Selection with Neuroimaging Data
Source: Front Neurosci. 2016 Jul 28;10:344. doi: 10.3389/fnins.2016.00344 (PMC4964314; doi:10.3389/fnins.2016.00344)
Supplement: Supplementary file 2 [file DataSheet2.ZIP › SuppMaterials/fmri-penreg-ex-res.R]

#########      fMRI Penalized Regression: Example Results     #########
# Abram et al. (2016)
#   Bootstrap Enhanced Penalized Regression 
#   for Variable Selection with Neuroimaging Data
#   Submitted to FRONTIERS IN NEUROSCIENCE


######***######   LOAD RESULTS   ######***######

### load data files
mypath <- "~/Desktop/fmri-penreg/ex/"
load(file=paste(mypath,"fmri-penreg-ex-results.RData",sep=""))
mydata <- read.table(paste(mypath,"fmri-penreg-data.txt",sep=""), header=TRUE, row.names=1)
nboot <- ncol(olsfit)

### define variable inclusion probability (VIP) function
vipfun <- function(x,level=NULL){
  vip <- mean(abs(x)>0)
  ifelse(is.null(level),vip,vip>=level)
}

### define bootstrap quantile function
qntfun <- function(x,level=0.95){
  lo <- (1-level)/2
  up <- (1-lo)
  qx <- quantile(x,probs=c(lo,up))
  any(c(qx[1]>0,qx[2]<0))
}

### define predictors and reseponse
Xvar <- scale(mydata[,2:ncol(mydata)])
yvar <- scale(log(mydata[,1]))  # log transformation


######***######   PLOT SELECTION RESULTS   ######***######

### initialize thresholds and lists for results
aseq <- seq(0.5,0.95,by=0.05)
alen <- length(aseq)
alist <- vector("list",alen)
olsvip <- ridgevip <- elnet25vip <- elnet50vip <- elnet75vip <- lassovip <- alist
olsqnt <- ridgeqnt <- elnet25qnt <- elnet50qnt <- elnet75qnt <- lassoqnt <- alist

### get results
for(mm in 1:alen){
  olsvip[[mm]] <- apply(olsfit[2:28,],1,vipfun,level=aseq[mm])
  olsqnt[[mm]] <- apply(olsfit[2:28,],1,qntfun,level=aseq[mm])
  
  ridgevip[[mm]] <- apply(ridgefit[2:28,],1,vipfun,level=aseq[mm])
  ridgeqnt[[mm]] <- apply(ridgefit[2:28,],1,qntfun,level=aseq[mm])
  
  elnet25vip[[mm]] <- apply(elnet25fit[2:28,],1,vipfun,level=aseq[mm])
  elnet25qnt[[mm]] <- apply(elnet25fit[2:28,],1,qntfun,level=aseq[mm])
  
  elnet50vip[[mm]] <- apply(elnet50fit[2:28,],1,vipfun,level=aseq[mm])
  elnet50qnt[[mm]] <- apply(elnet50fit[2:28,],1,qntfun,level=aseq[mm])
  
  elnet75vip[[mm]] <- apply(elnet75fit[2:28,],1,vipfun,level=aseq[mm])
  elnet75qnt[[mm]] <- apply(elnet75fit[2:28,],1,qntfun,level=aseq[mm])
  
  lassovip[[mm]] <- apply(lassofit[2:28,],1,vipfun,level=aseq[mm])
  lassoqnt[[mm]] <- apply(lassofit[2:28,],1,qntfun,level=aseq[mm])
}

### set up plot
quartz(width=18,height=6)
par(mfcol=c(2,6),mar=c(5,5,4,2))

### plot OLS results
vipmat <- qntmat <- NULL
for(mm in 1:10){ 
  vipmat <- cbind(vipmat,olsvip[[mm]])
  qntmat <- cbind(qntmat,olsqnt[[mm]])
}
image(1:27,aseq,vipmat,zlim=c(0,1),xlab="Predictor",
      ylab=expression(paste("Threshold  (",1-alpha,"*",")",sep="")),col=c("white","grey"),
      main=expression("VIP:  "*lambda*" = 0"),cex.main=2.5,cex.lab=1.5)
image(1:27,aseq,qntmat,zlim=c(0,1),xlab="Predictor",
      ylab=expression(paste("Threshold  (",1-alpha,"*",")",sep="")),col=c("white","grey"),
      main=expression("QNT:  "*lambda*" = 0"),cex.main=2.5,cex.lab=1.5)

### plot other results
viplist <- list(ridgevip,elnet25vip,elnet50vip,elnet75vip,lassovip)
qntlist <- list(ridgeqnt,elnet25qnt,elnet50qnt,elnet75qnt,lassoqnt)
alphaseq <- seq(0,1,length=5)
for(k in 1:5){
  # collect results
  vipmat <- qntmat <- NULL
  for(mm in 1:10){ 
    vipmat <- cbind(vipmat,viplist[[k]][[mm]])
    qntmat <- cbind(qntmat,qntlist[[k]][[mm]])
  }
  # plot results
  image(1:27,aseq,vipmat,zlim=c(0,1),xlab="Predictor",
        ylab=expression(paste("Threshold  (",1-alpha,"*",")",sep="")),col=c("white","grey"),
        main=bquote("VIP: "*alpha == .(alphaseq[k])),cex.main=2.5,cex.lab=1.5)
  image(1:27,aseq,qntmat,zlim=c(0,1),xlab="Predictor",
        ylab=expression(paste("Threshold  (",1-alpha,"*",")",sep="")),col=c("white","grey"),
        main=bquote("QNT: "*alpha == .(alphaseq[k])),cex.main=2.5,cex.lab=1.5)
}

dev.copy2pdf(file=paste(mypath,"fig3-ex-select.pdf",sep=""))


######***######   PLOT CV-MSE RESULTS   ######***######
quartz(width=8,height=4)
par(mar=c(5,5,4,2))
cvmse = c(ridgefit[31,],elnet25fit[31,],elnet50fit[31,],elnet75fit[31,],lassofit[31,])
method = factor(rep(c("ridge","elnet25","elnet50","elnet75","lasso"),each=nboot),
                levels=c("ridge","elnet25","elnet50","elnet75","lasso"), ordered=T)
boxplot(cvmse ~ method, ylab="CV-MSE", ylim=c(0,1.6),cex.lab=1.5,
        cex.axis=1.25,main="Bootstrap Results: Real Data", cex.main=2.5)
dev.copy2pdf(file=paste(mypath,"dataCVMSE.pdf",sep=""))


######***######   TABLE RESULTS   ######***######

### get significance results
olssig <- apply(olsfit[2:28,],1,qntfun)
ridgesig <- apply(ridgefit[2:28,],1,qntfun)
elnet25sig <- apply(elnet25fit[2:28,],1,qntfun)
elnet50sig <- apply(elnet50fit[2:28,],1,qntfun)
elnet75sig <- apply(elnet75fit[2:28,],1,qntfun)
lassosig <- apply(lassofit[2:28,],1,qntfun)

### fit bias-corrected models
ols.all <- lm(yvar~Xvar)
ols.lm <- lm(yvar~Xvar[,olssig])
ridge.lm <- lm(yvar~Xvar[,ridgesig])
elnet25.lm <- lm(yvar~Xvar[,elnet25sig])
elnet50.lm <- lm(yvar~Xvar[,elnet50sig])
elnet75.lm <- lm(yvar~Xvar[,elnet75sig])
lasso.lm <- lm(yvar~Xvar[,lassosig])

### get coefficients
olscoef <- ridgecoef <- elnet25coef <- elnet50coef <- elnet75coef <- lassocoef <- rep(0,27)
olscoefall <- ols.all$coef[-1]
olscoef[olssig] <- ols.lm$coef[-1]
ridgecoef[ridgesig] <- ridge.lm$coef[-1]
elnet25coef[elnet25sig] <- elnet25.lm$coef[-1]
elnet50coef[elnet50sig] <- elnet50.lm$coef[-1]
elnet75coef[elnet75sig] <- elnet75.lm$coef[-1]
lassocoef[lassosig] <- lasso.lm$coef[-1]

### combine coefficients
coeftab <- data.frame(olscoefall,olscoef,ridgecoef,elnet25coef,
                      elnet50coef,elnet75coef,lassocoef,
                      row.names=paste("X",1:27,sep=""))

### get R^2 and sigma
Rsq <- c(summary(ols.all)$r.squared,summary(ols.lm)$r.squared,summary(ridge.lm)$r.squared,
         summary(elnet25.lm)$r.squared,summary(elnet50.lm)$r.squared,
         summary(elnet75.lm)$r.squared,summary(lasso.lm)$r.squared)
sigma <- c(summary(ols.all)$sigma,summary(ols.lm)$sigma,summary(ridge.lm)$sigma,
           summary(elnet25.lm)$sigma,summary(elnet50.lm)$sigma,
           summary(elnet75.lm)$sigma,summary(lasso.lm)$sigma)

### combine and write to .csv
coeftab <- rbind(coeftab,Rsq,sigma)
rownames(coeftab) <- c(rownames(coeftab)[1:27],"R^2","sigma")
round(coeftab,2)
write.csv(coeftab,file=paste(mypath,"fmri-penreg-ex-coefs.csv",sep=""))
