# Supplementary material for: Bootstrap Enhanced Penalized Regression for Variable Selection with Neuroimaging Data
Source: Front Neurosci. 2016 Jul 28;10:344. doi: 10.3389/fnins.2016.00344 (PMC4964314; doi:10.3389/fnins.2016.00344)
Supplement: Supplementary file 2 [file DataSheet2.ZIP › SuppMaterials/fmri-penreg-ex.R]

#########      fMRI Penalized Regression: Example Analyses     #########
# Abram et al. (2016)
#   Bootstrap Enhanced Penalized Regression 
#   for Variable Selection with Neuroimaging Data
#   Submitted to FRONTIERS IN NEUROSCIENCE


######***######   INITIALIZATIONS   ######***######

### load packages and data
library(glmnet)      # version 2.0-2
library(parallel)    # version 3.1.3
mypath <- "~/Desktop/fmri-penreg/ex/"
mydata <- read.table(paste(mypath,"fmri-penreg-data.txt",sep=""), header=TRUE, row.names=1)

### define olsboot and elnetboot functions
olsboot <- 
  function(data,ix,tol=sqrt(.Machine$double.eps)){
    data <- as.matrix(data[ix,])
    x <- data.frame(data[,2:ncol(data)])
    y <- data[,1]
    xsvd <- svd(cbind(1,x))
    nze <- which(xsvd$d > (tol * xsvd$d[1]))
    coefs <- xsvd$v[,nze] %*% (diag(length(nze))*(xsvd$d[nze]^-1)) %*% t(xsvd$u[,nze]) %*% y
    Rsq <- 1 - sum((y - cbind(1,as.matrix(x))%*%coefs)^2)/sum((y-mean(y))^2)
    n <- length(y)
    RsqAdj <- 1 - (1 - Rsq)*(n-1)/(n-ncol(x)-1)
    c(coefs,Rsq=Rsq,RsqAdj=RsqAdj,CVMSE=NA,lambda=0)
  }
elnetboot <-
  function(data,ix,alpha=1,s=c("lambda.min","lambda.1se"),...){
    data <- as.matrix(data[ix,])
    x <- data[,2:ncol(data)]
    y <- data[,1]
    gmod <- cv.glmnet(x=x, y=y, alpha=alpha, ...)
    if(s[1]=="lambda.min"){
      sx <- which(gmod$lambda==gmod$lambda.min)
    } else {
      sx <- which(gmod$lambda==gmod$lambda.1se)
    }
    mycoefs <- as.numeric(predict(gmod, type="coefficients", s=s[1]))
    names(mycoefs) <- c("(Intercept)",colnames(data[,2:ncol(data)]))
    Rsq <- 1 - sum((y - cbind(1,as.matrix(x))%*%mycoefs)^2)/sum((y-mean(y))^2)
    n <- length(y)
    RsqAdj <- 1 - (1 - Rsq)*(n-1)/(n-ncol(x)-1)
    c(mycoefs,Rsq=Rsq,RsqAdj=RsqAdj,CVMSE=gmod$cvm[sx],lambda=gmod$lambda[sx])
  }

### define predictors and reseponse
Xvar <- scale(mydata[,2:ncol(mydata)])
yvar <- scale(log(mydata[,1]))  # log transformation
thedata <- cbind(yvar,Xvar)
nsub <- nrow(Xvar)
nvar <- ncol(Xvar)
nboot <- 5000

### set up cluster for parallel computing
ncpus <- detectCores()
cl <- makeCluster(ncpus)
ce <- clusterEvalQ(cl,library(glmnet))


######***######   FIT MODELS   ######***######

### get bootstrap samples
set.seed(1)
bootid <- matrix(sample.int(nsub,nsub*nboot,replace=TRUE),nsub,nboot)
foldidCV <- sample(rep(1:5,length.out=nsub))

### get bootstrap results
olsfit <- parApply(cl=cl,X=bootid,MARGIN=2,FUN=olsboot,data=thedata)
ridgefit <- parApply(cl=cl,X=bootid,MARGIN=2,FUN=elnetboot,data=thedata,alpha=0,foldid=foldidCV)
elnet25fit <- parApply(cl=cl,X=bootid,MARGIN=2,FUN=elnetboot,data=thedata,alpha=0.25,foldid=foldidCV)
elnet50fit <- parApply(cl=cl,X=bootid,MARGIN=2,FUN=elnetboot,data=thedata,alpha=0.5,foldid=foldidCV)
elnet75fit <- parApply(cl=cl,X=bootid,MARGIN=2,FUN=elnetboot,data=thedata,alpha=0.75,foldid=foldidCV)
lassofit <- parApply(cl=cl,X=bootid,MARGIN=2,FUN=elnetboot,data=thedata,alpha=1,foldid=foldidCV)

### save results
save(olsfit,ridgefit,elnet25fit,elnet50fit,elnet75fit,lassofit,
     file=paste(mypath,"fmri-penreg-ex-results.RData",sep=""))
stopCluster(cl)


rm(list=ls())
