# Supplementary material for: Bootstrap Enhanced Penalized Regression for Variable Selection with Neuroimaging Data
Source: Front Neurosci. 2016 Jul 28;10:344. doi: 10.3389/fnins.2016.00344 (PMC4964314; doi:10.3389/fnins.2016.00344)
Supplement: Supplementary file 2 [file DataSheet2.ZIP › SuppMaterials/fmri-penreg-sim-res.R]

############      fMRI Penalized Regression Simulation Results     ############
# Abram et al. (2016)
#   Bootstrap Enhanced Penalized Regression 
#   for Variable Selection with Neuroimaging Data
#   Submitted to FRONTIERS IN NEUROSCIENCE


### simulation conditions
mypath <- "~/Desktop/fmri-penreg/sim/"
nsub <- c(122,90,60,30)     # number of subjects
sigma <- c(1,0.7,0.5)       # error standard deviations
nreps <- 100                # number of simulation replications
nboot <- 5000               # number of bootstrap replications
ncoef <- 27L                # number of coefficients

### initialize arrays to hold selection results
aseq <- seq(0.5,0.95,by=0.05)
alen <- length(aseq)
alist <- vector("list",alen)
alist <- lapply(alist,function(x){ array(0,dim=c(ncoef,length(nsub),length(sigma))) })
ridgevip <- ridgeqnt <- olsvip <- olsqnt <- alist
elnet25vip <- elnet50vip <- elnet75vip <- lassovip <- alist
elnet25qnt <- elnet50qnt <- elnet75qnt <- lassoqnt <- alist
rm(alist)

### initialize arrays to hold fit info results
fitarray <- array(0,dim=c(nreps,length(nsub),length(sigma)))
ridgeCVMSE <- elnet25CVMSE <- elnet50CVMSE <-  elnet75CVMSE <- lassoCVMSE <- fitarray
olsAllRsq <- olsRsq <- ridgeRsq <- elnet25Rsq <- elnet50Rsq <-  elnet75Rsq <- lassoRsq <- fitarray
olsAllRsqAdj <- olsRsqAdj <- ridgeRsqAdj <- elnet25RsqAdj <- elnet50RsqAdj <-  elnet75RsqAdj <- lassoRsqAdj <- fitarray
rm(fitarray)

### define variable inclusion probability (VIP) function
vipfun <- function(x,level=NULL){
  vip <- mean(abs(x)>0)
  ifelse(is.null(level),vip,vip>=level)
}

### define bootstrap quantile function
qntfun <- function(x,level=0.95){
  lo <- (1-level)/2
  up <- (1-lo)
  qx <- quantile(x,probs=c(lo,up))
  any(c(qx[1]>0,qx[2]<0))
}

### loop through different conditions
for(ii in 1:length(nsub)){
  for(jj in 1:length(sigma)){
    for(kk in 1:nreps){
      
      # load file
      cat("nsub:",ii,"  sigma:",jj,"  rep:",kk,"\n")
      fn <- paste(mypath,"nsub",nsub[ii],"_sigma",sigma[jj],"_rep",kk,".RData",sep="")
      load(file=fn)
      
      # get number of times each predictor is significant
      for(mm in 1:alen){
        olsvip[[mm]][,ii,jj] <- olsvip[[mm]][,ii,jj] + apply(olsfit[2:28,],1,vipfun,level=aseq[mm])
        olsqntnew <- apply(olsfit[2:28,],1,qntfun,level=aseq[mm])
        olsqnt[[mm]][,ii,jj] <- olsqnt[[mm]][,ii,jj] + olsqntnew
        
        ridgevip[[mm]][,ii,jj] <- ridgevip[[mm]][,ii,jj] + apply(ridgefit[2:28,],1,vipfun,level=aseq[mm])
        ridgeqntnew <- apply(ridgefit[2:28,],1,qntfun,level=aseq[mm])
        ridgeqnt[[mm]][,ii,jj] <- ridgeqnt[[mm]][,ii,jj] + ridgeqntnew
        
        elnet25vip[[mm]][,ii,jj] <- elnet25vip[[mm]][,ii,jj] + apply(elnet25fit[2:28,],1,vipfun,level=aseq[mm])
        elnet25qntnew <- apply(elnet25fit[2:28,],1,qntfun,level=aseq[mm])
        elnet25qnt[[mm]][,ii,jj] <- elnet25qnt[[mm]][,ii,jj] + elnet25qntnew
        
        elnet50vip[[mm]][,ii,jj] <- elnet50vip[[mm]][,ii,jj] + apply(elnet50fit[2:28,],1,vipfun,level=aseq[mm])
        elnet50qntnew <- apply(elnet50fit[2:28,],1,qntfun,level=aseq[mm])
        elnet50qnt[[mm]][,ii,jj] <- elnet50qnt[[mm]][,ii,jj] + elnet50qntnew
        
        elnet75vip[[mm]][,ii,jj] <- elnet75vip[[mm]][,ii,jj] + apply(elnet75fit[2:28,],1,vipfun,level=aseq[mm])
        elnet75qntnew <- apply(elnet75fit[2:28,],1,qntfun,level=aseq[mm])
        elnet75qnt[[mm]][,ii,jj] <- elnet75qnt[[mm]][,ii,jj] + elnet75qntnew
        
        lassovip[[mm]][,ii,jj] <- lassovip[[mm]][,ii,jj] + apply(lassofit[2:28,],1,vipfun,level=aseq[mm])
        lassoqntnew <- apply(lassofit[2:28,],1,qntfun,level=aseq[mm])
        lassoqnt[[mm]][,ii,jj] <- lassoqnt[[mm]][,ii,jj] + lassoqntnew
      }
      
      # get CV-MSE information
      ridgeCVMSE[kk,ii,jj] <- median(ridgefit[31,])
      elnet25CVMSE[kk,ii,jj] <- median(elnet25fit[31,])
      elnet50CVMSE[kk,ii,jj] <- median(elnet50fit[31,])
      elnet75CVMSE[kk,ii,jj] <- median(elnet75fit[31,])
      lassoCVMSE[kk,ii,jj] <- median(lassofit[31,])
      
      # ols-all information
      olsall.lm <- summary(lm(yvar~Xvar))
      olsAllRsq[kk,ii,jj] <- olsall.lm$r.squared
      olsAllRsqAdj[kk,ii,jj] <- olsall.lm$adj.r.squared
      
      # ols information
      if(any(olsqntnew)){
        ols.lm <- summary(lm(yvar~Xvar[,olsqntnew]))
        olsRsq[kk,ii,jj] <- ols.lm$r.squared
        olsRsqAdj[kk,ii,jj] <- ols.lm$adj.r.squared
      }
      
      # ridge information
      if(any(ridgeqntnew)){
        ridge.lm <- summary(lm(yvar~Xvar[,ridgeqntnew]))
        ridgeRsq[kk,ii,jj] <- ridge.lm$r.squared
        ridgeRsqAdj[kk,ii,jj] <- ridge.lm$adj.r.squared
      }
      
      # elnet25 information
      if(any(elnet25qntnew)){
        elnet25.lm <- summary(lm(yvar~Xvar[,elnet25qntnew]))
        elnet25Rsq[kk,ii,jj] <- elnet25.lm$r.squared
        elnet25RsqAdj[kk,ii,jj] <- elnet25.lm$adj.r.squared
      }
      
      # elnet50 information
      if(any(elnet50qntnew)){
        elnet50.lm <- summary(lm(yvar~Xvar[,elnet50qntnew]))
        elnet50Rsq[kk,ii,jj] <- elnet50.lm$r.squared
        elnet50RsqAdj[kk,ii,jj] <- elnet50.lm$adj.r.squared
      }
      
      # elnet75 information
      if(any(elnet75qntnew)){
        elnet75.lm <- summary(lm(yvar~Xvar[,elnet75qntnew]))
        elnet75Rsq[kk,ii,jj] <- elnet75.lm$r.squared
        elnet75RsqAdj[kk,ii,jj] <- elnet75.lm$adj.r.squared
      }
      
      # lasso information
      if(any(lassoqntnew)){
        lasso.lm <- summary(lm(yvar~Xvar[,lassoqntnew]))
        lassoRsq[kk,ii,jj] <- lasso.lm$r.squared
        lassoRsqAdj[kk,ii,jj] <- lasso.lm$adj.r.squared
      }
      
    } # end kk
  } # end jj
} # end ii
save(olsvip,olsqnt,olsRsq,olsRsqAdj,olsAllRsq,olsAllRsqAdj,
     ridgevip,ridgeqnt,ridgeCVMSE,ridgeRsq,ridgeRsqAdj,
     elnet25vip,elnet25qnt,elnet25CVMSE,elnet25Rsq,elnet25RsqAdj,
     elnet50vip,elnet50qnt,elnet50CVMSE,elnet50Rsq,elnet50RsqAdj,
     elnet75vip,elnet75qnt,elnet75CVMSE,elnet75Rsq,elnet75RsqAdj,
     lassovip,lassoqnt,lassoCVMSE,lassoRsq,lassoRsqAdj,
     file=paste(mypath,"simres-vip-vs-qnt.Rdata",sep=""))


rm(list=ls())


### initialize info
library(bigsplines)
library(grid)
aseq <- seq(0.5,0.95,by=0.05)
alen <- length(aseq)
nsub <- c(122,90,60,30)     # number of subjects
sigma <- c(1,0.7,0.5)       # error standard deviations
nreps <- 100                # number of simulation replications
mypath <- "~/Desktop/fmri-penreg/sim/"
load(paste(mypath,"simres-vip-vs-qnt.Rdata",sep=""))


### plot selection results
quartz(width=18,height=18)
par(mfrow=c(6,6),mar=c(5,5,4,2))
for(ii in 1:4){
  for(jj in 1:3){
    
    # get VIP results
    olsmat <- ridgemat <- elnet25mat <- elnet50mat <- elnet75mat <- lassomat <- NULL
    for(mm in 1:10){ 
      olsmat <- cbind(olsmat,olsvip[[mm]][,ii,jj])
      ridgemat <- cbind(ridgemat,ridgevip[[mm]][,ii,jj])
      elnet25mat <- cbind(elnet25mat,elnet25vip[[mm]][,ii,jj])
      elnet50mat <- cbind(elnet50mat,elnet50vip[[mm]][,ii,jj])
      elnet75mat <- cbind(elnet75mat,elnet75vip[[mm]][,ii,jj])
      lassomat <- cbind(lassomat,lassovip[[mm]][,ii,jj])
    }
    
    # plot VIP results
    imagebar(1:27,aseq,olsmat/nreps,zlim=c(0,1),xlab="Predictor",
             ylab=expression(paste("Threshold  (",1-alpha,"*",")",sep="")),zlab="% Selected",
             main=expression("VIP:  "*lambda*" = 0"),cex.main=2.5,cex.lab=1.5)
    imagebar(1:27,aseq,ridgemat/nreps,zlim=c(0,1),xlab="Predictor",
             ylab=expression(paste("Threshold  (",1-alpha,"*",")",sep="")),zlab="% Selected",
             main=expression("VIP:  "*alpha*" = 0"),cex.main=2.5,cex.lab=1.5)
    imagebar(1:27,aseq,elnet25mat/nreps,zlim=c(0,1),xlab="Predictor",
             ylab=expression(paste("Threshold  (",1-alpha,"*",")",sep="")),zlab="% Selected",
             main=expression("VIP:  "*alpha*" = 0.25"),cex.main=2.5,cex.lab=1.5)
    imagebar(1:27,aseq,elnet50mat/nreps,zlim=c(0,1),xlab="Predictor",
             ylab=expression(paste("Threshold  (",1-alpha,"*",")",sep="")),zlab="% Selected",
             main=expression("VIP:  "*alpha*" = 0.5"),cex.main=2.5,cex.lab=1.5)
    imagebar(1:27,aseq,elnet75mat/nreps,zlim=c(0,1),xlab="Predictor",
             ylab=expression(paste("Threshold  (",1-alpha,"*",")",sep="")),zlab="% Selected",
             main=expression("VIP:  "*alpha*" = 0.75"),cex.main=2.5,cex.lab=1.5)
    imagebar(1:27,aseq,lassomat/nreps,zlim=c(0,1),xlab="Predictor",
             ylab=expression(paste("Threshold  (",1-alpha,"*",")",sep="")),zlab="% Selected",
             main=expression("VIP:  "*alpha*" = 1"),cex.main=2.5,cex.lab=1.5)
    
    # get QNT results
    olsmat <- ridgemat <- elnet25mat <- elnet50mat <- elnet75mat <- lassomat <- NULL
    for(mm in 1:10){ 
      olsmat <- cbind(olsmat,olsqnt[[mm]][,ii,jj])
      ridgemat <- cbind(ridgemat,ridgeqnt[[mm]][,ii,jj])
      elnet25mat <- cbind(elnet25mat,elnet25qnt[[mm]][,ii,jj])
      elnet50mat <- cbind(elnet50mat,elnet50qnt[[mm]][,ii,jj])
      elnet75mat <- cbind(elnet75mat,elnet75qnt[[mm]][,ii,jj])
      lassomat <- cbind(lassomat,lassoqnt[[mm]][,ii,jj])
    }
    
    # plot QNT results
    imagebar(1:27,aseq,olsmat/nreps,zlim=c(0,1),xlab="Predictor",
             ylab=expression(paste("Threshold  (",1-alpha,"*",")",sep="")),zlab="% Selected",
             main=expression("QNT:  "*lambda*" = 0"),cex.main=2.5,cex.lab=1.5)
    imagebar(1:27,aseq,ridgemat/nreps,zlim=c(0,1),xlab="Predictor",
             ylab=expression(paste("Threshold  (",1-alpha,"*",")",sep="")),zlab="% Selected",
             main=expression("QNT:  "*alpha*" = 0"),cex.main=2.5,cex.lab=1.5)
    imagebar(1:27,aseq,elnet25mat/nreps,zlim=c(0,1),xlab="Predictor",
             ylab=expression(paste("Threshold  (",1-alpha,"*",")",sep="")),zlab="% Selected",
             main=expression("QNT:  "*alpha*" = 0.25"),cex.main=2.5,cex.lab=1.5)
    imagebar(1:27,aseq,elnet50mat/nreps,zlim=c(0,1),xlab="Predictor",
             ylab=expression(paste("Threshold  (",1-alpha,"*",")",sep="")),zlab="% Selected",
             main=expression("QNT:  "*alpha*" = 0.5"),cex.main=2.5,cex.lab=1.5)
    imagebar(1:27,aseq,elnet75mat/nreps,zlim=c(0,1),xlab="Predictor",
             ylab=expression(paste("Threshold  (",1-alpha,"*",")",sep="")),zlab="% Selected",
             main=expression("QNT:  "*alpha*" = 0.75"),cex.main=2.5,cex.lab=1.5)
    imagebar(1:27,aseq,lassomat/nreps,zlim=c(0,1),xlab="Predictor",
             ylab=expression(paste("Threshold  (",1-alpha,"*",")",sep="")),zlab="% Selected",
             main=expression("QNT:  "*alpha*" = 1"),cex.main=2.5,cex.lab=1.5)
    
  }
  
  pushViewport(viewport())
  grid.lines(x=c(0,1),y=0.33,gp=gpar(col="gray",lwd=3))
  grid.lines(x=c(0,1),y=0.66,gp=gpar(col="gray",lwd=3))
  popViewport()
  
  dev.copy2pdf(file=paste(mypath,"simres-nsub",nsub[ii],".pdf",sep=""))

}

### get expected R^2
mydata <- read.table(paste(mypath,"fmri-penreg-data.txt",sep=""), header=TRUE, row.names=1)
Xtrue <- scale(mydata[,2:ncol(mydata)])
btrue <- rep(0,27)
btrue[c(7,14)] <- c(0.3,-0.4)
mutrue <- Xtrue%*%btrue
varmu <- var(mutrue)
expRsq <- varmu/(varmu+sigma^2)

### plot R^2 results
quartz(width=16,height=12)
par(mfrow=c(4,3),mar=c(5,5,4,2))
for(ii in 1:4){
  for(jj in 1:3){
    rsq = c(olsAllRsq[,ii,jj],olsRsq[,ii,jj],ridgeRsq[,ii,jj],elnet25Rsq[,ii,jj],
            elnet50Rsq[,ii,jj],elnet75Rsq[,ii,jj],lassoRsq[,ii,jj])
    method = factor(rep(c("ols-all","ols","ridge","elnet25","elnet50","elnet75","lasso"),each=nreps),
                    levels=c("ols-all","ols","ridge","elnet25","elnet50","elnet75","lasso"), ordered=T)
    b1q <- bquote(N == .(nsub[ii]))
    b2q <- bquote(sigma == .(sigma[jj]))
    bq <- bquote(.(b1q)*",  "*.(b2q))
    boxplot(rsq ~ method, ylab=expression(italic(R)^2), ylim=c(0,1),
            cex.lab=1.5,cex.axis=1.25)
    title(bq,cex.main=2.5)
    lines(c(0,7),rep(expRsq[jj],2),lwd=2,lty=2)
  }
}
dev.copy2pdf(file=paste(mypath,"simRsq.pdf",sep=""))


### plot CV-MSE results
quartz(width=16,height=12)
par(mfrow=c(4,3),mar=c(5,5,4,2))
for(ii in 1:4){
  for(jj in 1:3){
    cvmse = c(ridgeCVMSE[,ii,jj],elnet25CVMSE[,ii,jj],
              elnet50CVMSE[,ii,jj],elnet75CVMSE[,ii,jj],lassoCVMSE[,ii,jj])
    method = factor(rep(c("ridge","elnet25","elnet50","elnet75","lasso"),each=nreps),
                    levels=c("ridge","elnet25","elnet50","elnet75","lasso"), ordered=T)
    b1q <- bquote(N == .(nsub[ii]))
    b2q <- bquote(sigma == .(sigma[jj]))
    bq <- bquote(.(b1q)*",  "*.(b2q))
    boxplot(cvmse ~ method, ylab="Median CV-MSE", ylim=c(0,1.6),
            cex.lab=1.5,cex.axis=1.25)
    title(bq,cex.main=2.5)
  }
}
dev.copy2pdf(file=paste(mypath,"simCVMSE.pdf",sep=""))
