# Supplementary material for: Bootstrap Enhanced Penalized Regression for Variable Selection with Neuroimaging Data
Source: Front Neurosci. 2016 Jul 28;10:344. doi: 10.3389/fnins.2016.00344 (PMC4964314; doi:10.3389/fnins.2016.00344)
Supplement: Supplementary file 2 [file DataSheet2.ZIP › SuppMaterials/fmri-penreg-sim.R]

############      fMRI Penalized Regression Simulation     ############
# Abram et al. (2016)
#   Bootstrap Enhanced Penalized Regression 
#   for Variable Selection with Neuroimaging Data
#   Submitted to FRONTIERS IN NEUROSCIENCE


### load packages and data
library(glmnet)      # version 2.0-2
library(parallel)    # version 3.1.3
mypath <- "~/Desktop/fmri-penreg/sim/"
mydata <- read.table(paste(mypath,"fmri-penreg-data.txt",sep=""), header=TRUE, row.names=1)

### define olsboot and elnetboot functions
olsboot <- 
  function(data,ix,tol=sqrt(.Machine$double.eps)){
    data <- as.matrix(data[ix,])
    x <- data.frame(data[,2:ncol(data)])
    y <- data[,1]
    xsvd <- svd(cbind(1,x))
    nze <- which(xsvd$d > (tol * xsvd$d[1]))
    coefs <- xsvd$v[,nze] %*% (diag(length(nze))*(xsvd$d[nze]^-1)) %*% t(xsvd$u[,nze]) %*% y
    Rsq <- 1 - sum((y - cbind(1,as.matrix(x))%*%coefs)^2)/sum((y-mean(y))^2)
    n <- length(y)
    RsqAdj <- 1 - (1 - Rsq)*(n-1)/(n-ncol(x)-1)
    c(coefs,Rsq=Rsq,RsqAdj=RsqAdj,CVMSE=NA,lambda=0)
  }
elnetboot <-
  function(data,ix,alpha=1,s=c("lambda.min","lambda.1se"),...){
    data <- as.matrix(data[ix,])
    x <- data[,2:ncol(data)]
    y <- data[,1]
    gmod <- cv.glmnet(x=x, y=y, alpha=alpha, ...)
    if(s[1]=="lambda.min"){
      sx <- which(gmod$lambda==gmod$lambda.min)
    } else {
      sx <- which(gmod$lambda==gmod$lambda.1se)
    }
    mycoefs <- as.numeric(predict(gmod, type="coefficients", s=s[1]))
    names(mycoefs) <- c("(Intercept)",colnames(data[,2:ncol(data)]))
    Rsq <- 1 - sum((y - cbind(1,as.matrix(x))%*%mycoefs)^2)/sum((y-mean(y))^2)
    n <- length(y)
    RsqAdj <- 1 - (1 - Rsq)*(n-1)/(n-ncol(x)-1)
    c(mycoefs,Rsq=Rsq,RsqAdj=RsqAdj,CVMSE=gmod$cvm[sx],lambda=gmod$lambda[sx])
  }

### define true design matrix
Xtrue <- scale(mydata[,2:ncol(mydata)])
btrue <- rep(0,27)
btrue[c(7,14)] <- c(0.3,-0.4)
btidx <- (abs(btrue)>0)
mutrue <- Xtrue%*%btrue
ntotal <- nrow(Xtrue)
nvar <- ncol(Xtrue)

### simulation conditions
nsub <- c(122,90,60,30)     # number of subjects
sigma <- c(1,0.7,0.5)       # error standard deviations
nreps <- 100                # number of simulation replications
nboot <- 5000               # number of bootstrap replications

### set up cluster for parallel computing
ncpus <- detectCores()
cl <- makeCluster(ncpus)
ce <- clusterEvalQ(cl,library(glmnet))

### loop through different conditions
set.seed(1)
for(ii in nsub){
  for(jj in sigma){
    for(kk in 1:nreps){
      
      # create file name and print progress
      fn <- paste(mypath,"nsub",ii,"_sigma",jj,"_rep",kk,".RData",sep="")
      cat("nsub:",ii,"  sigma:",jj,"  rep:",kk,"\n")
      
      # generate data
      evar <- rnorm(ii,sd=jj)
      if(ii < ntotal) {yidx <- sample.int(ntotal,ii)} else {yidx <- 1:ntotal}
      Xvar <- Xtrue[yidx,]
      yvar <- mutrue[yidx] + evar
      thedata <- cbind(yvar,Xvar)
      
      # bootstrap and k-fold CV
      bootid <- matrix(sample.int(ii,ii*nboot,replace=TRUE),ii,nboot)
      foldidCV <- sample(rep(1:5,length.out=ii))
      
      # OLS regression
      olsfit <- parApply(cl=cl,X=bootid,MARGIN=2,FUN=olsboot,data=thedata)
      
      # ridge regression (alpha=0)
      ridgefit <- parApply(cl=cl,X=bootid,MARGIN=2,FUN=elnetboot,
                           data=thedata,alpha=0,foldid=foldidCV)
      
      # elastic net (alpha=0.25)
      elnet25fit <- parApply(cl=cl,X=bootid,MARGIN=2,FUN=elnetboot,
                             data=thedata,alpha=0.25,foldid=foldidCV)
      
      # elastic net (alpha=0.50)
      elnet50fit <- parApply(cl=cl,X=bootid,MARGIN=2,FUN=elnetboot,
                             data=thedata,alpha=0.5,foldid=foldidCV)
      
      # elastic net (alpha=0.75)
      elnet75fit <- parApply(cl=cl,X=bootid,MARGIN=2,FUN=elnetboot,
                             data=thedata,alpha=0.75,foldid=foldidCV)
      
      # lasso (alpha=1)
      lassofit <- parApply(cl=cl,X=bootid,MARGIN=2,FUN=elnetboot,
                           data=thedata,alpha=1,foldid=foldidCV)
      
      # save results
      save(yvar,Xvar,evar,bootid,olsfit,ridgefit,elnet25fit,
           elnet50fit,elnet75fit,lassofit,file=fn)
      
    } # end kk
  } # end jj
} # end ii
stopCluster(cl)


rm(list=ls())
