# Supplementary material for: Bootstrap Enhanced Penalized Regression for Variable Selection with Neuroimaging Data
Source: Front Neurosci. 2016 Jul 28;10:344. doi: 10.3389/fnins.2016.00344 (PMC4964314; doi:10.3389/fnins.2016.00344)
Supplement: Supplementary file 2 [file DataSheet2.ZIP › SuppMaterials/README.txt]

fmri-penreg-data.txt
	Data file used in example and simulation

fmri-penreg-ex.R
	R script file for replicating example analysis

fmri-penreg-ex-res.R
	R script file for collecting example results

fmri-penreg-sim.R
	R script file for replicating simulation analysis

fmri-penreg-sim-res.R
	R script file for collecting simulation analysis
